# Supplementary material for: Nutrient Control of Yeast Gametogenesis Is Mediated by TORC1, PKA and Energy Availability
Source: PLoS Genet. 2016 Jun 6;12(6):e1006075. doi: 10.1371/journal.pgen.1006075 (PMC4894626; doi:10.1371/journal.pgen.1006075)
Supplement: S1 Data — (XLSX) [file pgen.1006075.s007.xlsx]

## Sheet: figure1
B						C							D							E								F								G
	repeat1	repeat2	average				repeat1	repeat2	repeat3	average	standard error			repeat1	repeat2	repeat3	average	standard error			repeat1	repeat2	repeat3	average	standard error				repeat1	repeat2	repeat3	average	standard error				repeat1	repeat2	average	standard error
WT						YPD							SPO							YPD								YPD								SPO
0h	0.2	0.2	0.2			0h	0.4	0.55	0.46	0.47	0.04		0h	1	1.06	1.1	1.05	0.03		0h	0.5	0.48	0.66	0.55	0.06			0h	0.4	0.55	0.46	0.47	0.04			0h	0.41	0.35	0.38	0.03
2h	0.34	0.26	0.3			4h	0.92	0.94	0.98	0.95	0.02		4h	4.26	4.14	3.76	4.05	0.15		4h	0.75	1.02	0.91	0.89	0.08			4h	0.91	0.96	0.94	0.94	0.01			4h	3.8	6	4.9	1.1
4h	0.91	0.69	0.8			6h	0.91	0.94	0.97	0.94	0.02		6h	10.02	11.44	10.22	10.56	0.44		6h	0.88	0.97	1.03	0.96	0.04			6h	0.95	0.93	1.03	0.97	0.03			6h	8.56	11.38	9.97	1.41
6h	1.9	1.3	1.6			8h	0.89	0.93	0.92	0.91	0.01		8h	13.7	11.92	12.42	12.68	0.53		8h	0.9	1.09	1.81	1.27	0.28			8h	0.89	0.97	0.95	0.94	0.02			8h	12.76	15.49	14.13	1.36
8h	2.99	2.01	2.5			12h	1.3	1.21	1.22	1.24	0.03		12h	16.04	17.42	15.42	16.29	0.59		12h	0.92	1.1	1.56	1.19	0.19			12h	0.95	1.04	1.09	1.03	0.04			12h	13.67	29.34	21.51	7.83
10h	3.73	3.07	3.4
12h	4.12	3.88	4			SPO							SPO+2%glucose							YPA								SPO								YPD+rapamycin
																				0h	0.5	0.48	0.66	0.55	0.06			0h	0.4	0.55	0.46	0.47	0.04			0h	0.39	0.33	0.36	0.03
WT + 1NM-PP1						4h	5.55	7.61	6.5	6.55	0.6		4h	3.02	3.48	2.92	3.14	0.17		4h	1.84	2.06	3.36	2.42	0.47			4h	5.55	7.61	6.5	6.55	0.6			4h	0.03	0.16	0.1	0.06
0h	0.22	0.18	0.2			6h	8.08	6.37	7.01	7.15	0.5		6h	3.88	3.46	3.76	3.7	0.12		6h	4	4.03	4.15	4.06	0.05			6h	8.08	6.37	7.01	7.15	0.5			6h	0.03	0.04	0.03	0.01
2h	0.35	0.29	0.32			8h	13.12	13.44	13.74	13.43	0.18		8h	5.16	5.54	5.84	5.51	0.2		8h	3	3.21	3.15	3.12	0.06			8h	13.12	13.44	13.74	13.43	0.18			8h	0.05	1.31	0.68	0.63
4h	0.75	0.65	0.7			12h	23.09	22.11	24.43	23.21	0.67		12h	6.02	6.58	6.7	6.43	0.21		12h	8.41	8.69	8.7	8.6	0.1			12h	23.09	22.11	24.43	23.21	0.67			12h	0.05	0.13	0.09	0.04
6h	0.48	1.02	0.75
8h	2.08	2.32	2.2										SPO+2%glucose+1NM-PP1							YPA+rapamycin								YPD+rapamycin								YPD+1NM-PP1
10h	2.74	3.14	2.94																	0h	0.5	0.48	0.66	0.55	0.06			0h	0.4	0.55	0.46	0.47	0.04			0h	0.39	0.33	0.36	0.03
12h	3.71	4.01	3.86										4h	5.54	3.94	4.94	4.81	0.47		4h	11.66	13.52	14.32	13.17	0.79			4h	0.87	1.05	1.25	1.06	0.11			4h	0.27	0.3	0.28	0.01
													6h	12	14.46	9	11.82	1.58		6h	20.34	21.61	23.95	21.97	1.06			6h	1.01	1.09	1.07	1.06	0.02			6h	4.61	3.86	4.24	0.37
tpk1as													8h	15.02	18	15.16	16.06	0.97		8h	9.32	10.23	10.74	10.1	0.42			8h	1.11	1.35	1.31	1.26	0.07			8h	5.31	3.22	4.26	1.05
0h	0.25	0.21	0.23										12h	17.34	20.02	16.5	17.95	1.06		12h	8.5	7.21	9.66	8.46	0.71			12h	1.27	1.41	1.27	1.32	0.05			12h	10.53	8.37	9.45	1.08
2h	0.37	0.51	0.44
4h	0.57	0.83	0.7																	YPA+1NM-PP1								YPD+1NM-PP1								YPD+1NM-PP1+rapamycin
6h	1.34	1.66	1.5																	0h	0.5	0.48	0.66	0.55	0.06			0h	0.4	0.55	0.46	0.47	0.04			0h	0.39	0.33	0.36	0.03
8h	2.51	2.89	2.7																	4h	2.99	3.05	3.04	3.03	0.02			4h	1.77	1.98	2.15	1.97	0.11			4h	5.16	1.26	3.21	1.95
10h	2.88	3.12	3																	6h	4.01	4.31	4.15	4.16	0.09			6h	2.01	2.54	1.2	1.92	0.39			6h	11.56	8.19	9.87	1.68
12h	4.21	3.79	4																	8h	4.98	5.94	5.52	5.48	0.28			8h	5.2	7.95	5.21	6.12	0.92			8h	22.97	16.24	19.6	3.37
																				12h	6.2	8.5	8.59	7.76	0.78			12h	14.56	14.76	8.5	12.61	2.05			12h	18.55	20.42	19.48	0.94
tpkas + 1NM-PP1
0h	0.2	0.2	0.2																									YPD+1NM-PP1+rapamycin
2h	0.27	0.25	0.26																									0h	0.4	0.55	0.46	0.47	0.04
4h	0.31	0.25	0.28																									4h	5.21	6.8	6.23	6.08	0.47
6h	0.33	0.27	0.3																									6h	4.25	5.47	8.56	6.09	1.28
8h	0.31	0.29	0.3																									8h	10.73	12.54	15.44	12.9	1.37
10h	0.28	0.32	0.3																									12h	13.06	13.84	15.88	14.26	0.84
12h	0.27	0.37	0.32

## Sheet: figure2
B												C						D						E						F						G
IME1						ACT1						IME1
	repeat1	repeat2	average	standard error			repeat1	repeat2	average	standard error			repeat1	repeat2	average	standard error			repeat1	repeat2	average	standard error			repeat1	repeat2	average	standard error			repeat1	repeat2	average	standard error			repeat1	repeat2	average	standard error
SPO						SPO						YPD						rapamycin (4h)						1NM-PP1(4h)						1NM-PP1+rapamycin (4h)						YPD to SPO (4h)
0h	0.6	0.43	0.51	0.09		0h	33.87	49.83	41.85	7.98		(0-5)	0.97	0.93	0.95	0.02		(0-5)	1	1	1	0		(0-5)	0.8	0.83	0.81	0.01		(0-5)	0.19	0.12	0.15	0.03		(0-5)	0.34	0.34	0.34	0
4h	17.3	17.72	17.51	0.21		4h	34.48	36.18	35.33	0.85		(6-10)	0.03	0.07	0.05	0.02		(6-10)	0	0	0	0		(6-10)	0.17	0.07	0.12	0.05		(6-10)	0.04	0	0.02	0.02		(6-10)	0.09	0.12	0.11	0.01
8h	32.8	29.79	31.29	1.51		8h	31.29	32.16	31.72	0.43		(11-15)	0	0	0	0		(11-15)	0	0	0	0		(11-15)	0.03	0.1	0.07	0.04		(11-15)	0	0.08	0.04	0.04		(11-15)	0.09	0.08	0.09	0.01
12h	31.96	24.93	28.44	3.52		12h	17.3	14.02	15.66	1.64		(16-20)	0	0	0	0		(16-20)	0	0	0	0		(16-20)	0	0	0	0		(16-20)	0.06	0.1	0.08	0.02		(16-20)	0.14	0.08	0.11	0.03
												(21-more)	0	0	0	0		(21-more)	0	0	0	0		(21-more)	0	0	0	0		(21-more)	0.71	0.68	0.7	0.01		(21-more)	0.34	0.38	0.36	0.02
YPD+rapamycin						YPD+rapamycin												rapamycin (8h)						1NM-PP1 (8h)						1NM-PP1+rapamycin (8h)						YPD to SPO (8h)
0h	3.04	1.59	2.31	0.73		0h	38.67	44.45	41.56	2.89		ACT1						(0-5)	0.92	0.95	0.93	0.01		(0-5)	0.59	0.49	0.54	0.05		(0-5)	0.06	0.03	0.05	0.02		(0-5)	0.02	0.05	0.04	0.02
4h	0.72	0.56	0.64	0.08		4h	65.64	75.96	70.8	5.16			repeat1	repeat2	average	standard error		(6-10)	0.08	0.02	0.05	0.03		(6-10)	0.08	0.18	0.13	0.05		(6-10)	0.03	0.03	0.03	0		(6-10)	0.02	0.05	0.04	0.02
8h	1.46	1.29	1.37	0.09		8h	41.33	44.04	42.68	1.35		YPD						(11-15)	0	0.04	0.02	0.02		(11-15)	0.1	0.08	0.09	0.01		(11-15)	0	0.07	0.03	0.03		(11-15)	0.02	0.08	0.05	0.03
12h	1.39	2.49	1.94	0.55		12h	37.95	36.68	37.31	0.63		(0-5)	0	0	0	0		(16-20)	0	0	0	0		(16-20)	0.05	0.05	0.05	0		(16-20)	0.1	0.14	0.12	0.02		(16-20)	0.13	0.16	0.15	0.01
												(6-10)	0	0	0	0		(21-more)	0	0	0	0		(21-more)	0.18	0.21	0.19	0.01		(21-more)	0.77	0.72	0.75	0.03		(21-more)	0.8	0.66	0.73	0.07
YPD+1NM-PP1						YPD+1NM-PP1						(11-15)	0.05	0	0.03	0.03		rapamycin (12h)						1NM-PP1 (12h)						1NM-PP1+rapamycin (12h)						YPD to SPO (12h)
0h	1.21	1.6	1.4	0.2		0h	32.69	33.63	33.16	0.47		(16-20)	0.11	0.13	0.12	0.01		(0-5)	0.96	0.93	0.95	0.02		(0-5)	0.56	0.63	0.6	0.03		(0-5)	0.7	0.69	0.7	0		(0-5)	0	0.02	0.01	0.01
4h	2.37	2.52	2.44	0.07		4h	32.09	30.48	31.28	0.8		(21-more)	0.84	0.87	0.85	0.01		(6-10)	0.02	0.05	0.03	0.02		(6-10)	0.03	0.07	0.05	0.02		(6-10)	0.06	0.02	0.04	0.02		(6-10)	0.04	0.1	0.07	0.03
8h	9.56	11.18	10.37	0.81		8h	37.29	35.24	36.26	1.03								(11-15)	0.02	0	0.01	0.01		(11-15)	0.06	0.15	0.11	0.04		(11-15)	0	0.1	0.05	0.05		(11-15)	0.07	0.12	0.1	0.02
12h	11.69	7.52	9.6	2.08		12h	37.41	37.22	37.31	0.09								(16-20)	0	0	0	0		(16-20)	0.09	0	0.05	0.05		(16-20)	0	0.1	0.05	0.05		(16-20)	0.19	0.2	0.19	0
																		(21-more)	0	0.02	0.01	0.01		(21-more)	0.25	0.15	0.2	0.05		(21-more)	0.24	0.1	0.17	0.07		(21-more)	0.7	0.56	0.63	0.07
YPA+1NM-PP1+rapamycin						YPA+1NM-PP1+rapamycin
0h	1.21	1.6	1.4	0.2		0h	32.69	33.63	33.16	0.47
4h	25.77	29.02	27.4	1.63		4h	48.15	43.66	45.9	2.24
8h	32.19	32.41	32.3	0.11		8h	42.13	37.41	39.77	2.36
12h	8.9	6.95	7.93	0.97		12h	25.84	23	24.42	1.42

## Sheet: figure3
A						B							C							D
NT																				right panel								left panel
	repeat 1	repeat2	average										SPO							SPO								SPO
2h	0	0	0				repeat 1	repeat2	repeat 3	average	standard error			repeat 1	repeat2	repeat 3	average	Standard error			repeat 1	repeat2	repeat 3	average	Standard error				repeat 1	repeat2	repeat 3	average	Standard error
4h	0	0	0			control	84	78	92	84.67	4.06		3 spores	7	10	5	7.33	1.45		1 nuc	10	14	14	12.6667	1.33333	12.69		1 nuc	10	4	12	8.67	2.4
6h	0	0	0			tpk1-as	89	81	73	81	4.62		4 spores	92	90	95	92.33	1.45		2 nuc	2.5	4	3	3.16667	0.440959	3.17		2 nuc	0	0	0	0	0
8h	0	0	0																	3 nuc	1.5	2.5	3.3	2.43333	0.520683	2.38		3 nuc	4	2	3	3	0.58
10h	0	0	0										1NMPP1+rapamycin							4 nuc	86	81	78.5	81.8333	2.20479	81.7		4 nuc	79	89	95	87.67	4.67
12h	0	0	0											repeat 1	repeat2	repeat 3	average	Standard error
24h	0	0	0										3 spores	83	74	88	81.67	4.1		1NMPP1+rapamycin								1NMPP1+rapamycin
													4 spores	17	26	12	18.33	4.1			repeat 1	repeat2	repeat 3	average	Standard error				repeat 1	repeat2	repeat 3	average	Standard error
rapamycin																				1 nuc	14.5	16.5	18	16.3333	1.01379			1 nuc	2	3	2	2.33	0.33
	repeat 1	repeat2	average																	2 nuc	3	1	3.3	2.43333	0.72188			2 nuc	6	4	8	6	1.15
2h	0	0	0																	3 nuc/	15.5	6.5	11	11	2.59808			3 nuc/	64	75	82	73.67	5.24
4h	0	0	0																	4 nuc	78.5	65.5	68	70.6667	3.9826			4 nuc	16	12	22	16.67	2.91
6h	0	0	0
8h	0	0	0
10h	0	0	0
12h	0	0	0
24h	5	7	6
1NMPP1
	repeat 1	repeat2	average
2h	0	0	0
4h	0	0	0
6h	0	0	0
8h	0	0	0
10h	0	0	0
12h	0	0	0
24h	11	16	13.5
rapamycin+1NMPP1
	repeat 1	repeat2	average
2h	0	0	0
4h	0	0	0
6h	0	0	0
8h	2	0	1
10h	14	25	19.5
12h	42	54	48
24h	94	97	95.5

## Sheet: figure4
D							E						F
	repeat1	repeat2	repeat3	average	standard error			repeat1	repeat2	average			SPO
SPO							no treatment							repeat 1	repeat2	repeat 3	average
0h	0.56	0.41	0.47	0.48	0.04		0h	0.01	0.01	0.01	0		control	0	0	0	0
4h	7.42	5.12	6.68	6.41	0.68		1h	0.4	0.33	0.37	0.04
6h	7.79	6.89	6.89	7.19	0.3		2h	0.88	0.99	0.94	0.05		1NMPP1+rapamycin
8h	13.59	13.1	13.56	13.42	0.16		4h	1.1	0.87	0.99	0.11		none	88	94	90	90.67
12h	16.42	14.02	14.36	14.93	0.75								antimycin	0	0	0	0
							antimycin						oligomycin	0	6	3	3
SPO+oligomycin							0h	0	0.01	0.01	0		pet100d	0	0	0	0
0h	0.51	0.55	0.43	0.5	0.04		1h	0.01	0.01	0.01	0
4h	1.67	1.88	1.75	1.77	0.06		2h	0.01	0.02	0.01	0
6h	1.71	1.53	1.78	1.67	0.07		4h	0.01	0.01	0.01	0
8h	1.61	1.74	1.56	1.64	0.05
12h	2.25	2.15	2.01	2.14	0.07
YPD+1NM-PP1+rapaymcin
0h	0.56	0.41	0.47	0.48	0.04
4h	6.56	5.67	6.02	6.08	0.26
6h	6	5.05	7.3	6.12	0.65
8h	15.56	12.14	12.03	13.24	1.16
12h	15.95	13.44	13.04	14.14	0.91
YPD+1NM-PP1+rapaymcin+oligomycin
0h	0.56	0.41	0.47	0.48	0.04
4h	2.74	3.27	4.3	3.44	0.46
6h	3.75	3.82	3.92	3.83	0.05
8h	8.78	10.49	10.1	9.79	0.52
12h	15.45	16.35	16.54	16.11	0.34

## Sheet: figure5
A						B							C						D						E								F						G
doubling time (minutes)						untagged			repeat1	repeat2	average			repeat1	repeat2	average	standard error		1NMPP1						control								1NMPP1						control plus 1NMPP1
	repeat 1	repeat2	repeat 3	average		1NMPP1	rapaymcin	IAA					control							repeat 1	repeat2	repeat 3	average			repeat1	repeat2	repeat3	average	standard error				repeat1	repeat2	average	standard error			repeat 1	repeat2	average
0 ng/ml	82	102	89	91		yes	no	no	27	21	24		0h	0.13	0.14	0.13	0		control	29	19	25	24.33		none								control						2h	0	0	0
5 ng/ml	88	74	105	89		yes	yes	no	75	88	81.5		4h	0.63	0.41	0.5	0.11		tco89d	89	94	96	93		0h	0.61	0.98	0.6	0.73	0.13			0h	0.89	1.12	1.01	0.11		4h	0	0	0
20 ng/ml	128	156	148	144		yes	no	yes	14	31	22.5		8h	3.21	2.9	3.04	0.16		gtr1d	65	77	67	69.67		2h	1.05	0.91	1.06	1.01	0.05			2h	1.67	1.58	1.63	0.04		6h	0	0	0
1000 ng/ml	178	205	196	193		yes	yes	yes	75	85	80								tor1d	77	68	68	71		6h	1.02	1.09	0.91	1.01	0.05			4h	2.01	3.55	2.78	0.77		8h	0	0	0
													Kog-AID+1NMPP1												12h	0.97	1.5	1.31	1.26	0.16			6h	7.54	12.1	9.82	2.28		10h	0	0	0
spoulation efficiency						Kog-AID			repeat1	repeat2	average		0h	0.02	0.02	0.02	0		1NMPP1+rapamycin						rapamycin								8h	9.46	13.04	11.25	1.79		12h	20	16	18
	repeat 1	repeat2	repeat 3	average		1NMPP1	rapaymcin	IAA					4h	0.29	0.43	0.35	0.07			repeat 1	repeat2	repeat 3	average		2h	0.91	0.96	1.08	0.98	0.05			10h	13.24	15.24	14.24	1		24h	25	31	28
0 ng/ml	8	12	10	10		yes	no	no	17	26	21.5		8h	0.85	0.99	0.91	0.07		control	86	95	94	91.67		6h	1.15	1.66	1.61	1.47	0.16			12h	3.87	6.29	5.08	1.21
5 ng/ml	25	10	10	15		yes	yes	no	8	14	11								tco89d	0	4	5	3		12h	1.26	1.57	1.29	1.37	0.1									control plus 1NMPP1+rapamycin
20 ng/ml	81	85	77	81		yes	no	yes	0	0	0		Kog-AID+1NMPP1+IAA						gtr1d	2	0	5	2.33		1NMPP1								tco89d							repeat 1	repeat2	average
1000 ng/ml	75	85	89	83		yes	yes	yes	0	0	0		0h	0.01	0.03	0.02	0.01		tor1d	78	86	93	85.67		2h	1.06	1.25	1.18	1.16	0.06			0h	0.87	1.45	1.16	0.29		2h	0	0	0
													4h	0.16	0.07	0.1	0.05								6h	3.01	4.1	3.84	3.65	0.33			2h	2.54	4.25	3.4	0.85		4h	0	0	0
													8h	0.24	0.08	0.12	0.08								12h	10.98	14.66	13.2	12.95	1.07			4h	7.02	9.25	8.14	1.12		6h	0	0	0
																									1NMPP1+rapymcin								6h	14.86	17.1	15.98	1.12		8h	2	3	2.5
																									2h	2.77	1.98	2.67	2.47	0.25			8h	15.01	16.25	15.63	0.62		10h	6	9	7.5
																									6h	11.25	8.66	9.02	9.64	0.81			10h	7.79	10.54	9.17	1.38		12h	85	90	87.5
																									12h	7.12	9.88	8.97	8.66	0.81			12h	1.86	4.05	2.96	1.1		24h	87	89	88
																									tco89d								1NMPP1 +rapamycin						tco89d plus 1NMPP1
																										repeat1	repeat2	repeat3	average	standard error				repeat1	repeat2	average	standard error			repeat 1	repeat2	average
																									none								control						2h	0	0	0
																									0h	0.69	0.99	0.92	0.87	0.09			0h	0.89	1.12	1.01	0.11		4h	0	0	0
																									2h	1.02	0.84	1.1	0.99	0.08			2h	2.74	3.21	2.98	0.24		6h	0	0	0
																									6h	1.45	2.03	1.76	1.75	0.17			4h	14.38	12.02	13.2	1.18		8h	3	2	2.5
																									12h	1.81	2.21	1.78	1.93	0.14			6h	15.89	10.4	13.15	2.75		10h	11	9	10
																									rapamycin								8h	9.16	7.02	8.09	1.07		12h	87	93	90
																									2h	0.87	0.94	0.97	0.93	0.03			10h	5.1	2.24	3.67	1.43		24h	88	92	90
																									6h	0.98	1.4	1.22	1.2	0.12			12h	4.5	1.62	3.06	1.44
																									12h	1.41	1.89	1.6	1.63	0.14									tco89d plus 1NMPP1+rapamycin
																									1NMPP1								tco89d							repeat 1	repeat2	average
																									2h	1.56	1.99	2.1	1.88	0.16			0h	0.87	1.45	1.16	0.29		2h	0	0	0
																									6h	16.53	14.14	13.2	14.62	0.99			2h	1.15	1.3	1.23	0.08		4h	0	0	0
																									12h	6.77	8.25	8	7.67	0.46			4h	1.64	2.04	1.84	0.2		6h	0	0	0
																									1NMPP1+rapymcin								6h	1.96	2.15	2.06	0.1		8h	0	0	0
																									2h	0.96	1.24	1.16	1.12	0.08			8h	2.01	2.67	2.34	0.33		10h	0	0	0
																									6h	1.87	2.61	2.2	2.23	0.21			10h	1.42	1.98	1.7	0.28		12h	1	1	1
																									12h	1.87	2.56	2.77	2.4	0.27			12h	0.68	2.2	1.44	0.76		24h	1	2	1.5
																									gtr1d
																										repeat1	repeat2	repeat3	average	standard error
																									none
																									0h	0.81	1.14	0.67	0.87	0.14
																									2h	0.84	0.98	0.8	0.87	0.05
																									6h	0.95	1.27	1.24	1.15	0.1
																									12h	1.58	1.25	1.67	1.5	0.13
																									rapamycin
																									2h	0.74	0.78	0.86	0.79	0.04
																									6h	0.85	1.02	0.97	0.95	0.05
																									12h	0.98	1.12	1.01	1.04	0.04
																									1NMPP1
																									2h	0.92	1.05	0.92	0.96	0.04
																									6h	14.02	10.14	10.2	11.45	1.28
																									12h	16.22	11.65	15.25	14.37	1.39
																									1NMPP1+rapymcin
																									2h	0.78	1.05	0.89	0.91	0.08
																									6h	2.67	1.94	2.21	2.27	0.21
																									12h	2.45	3.67	3.91	3.34	0.45
																									tor1d
																										repeat1	repeat2	repeat3	average	standard error
																									none
																									0h	1.02	0.67	0.68	0.79	0.12
																									2h	1.19	1.88	1.56	1.54	0.2
																									6h	0.95	1.25	1.05	1.08	0.09
																									12h	1.54	1.24	1.25	1.34	0.1
																									rapamycin
																									2h	0.74	1.12	0.69	0.85	0.14
																									6h	0.78	1.15	0.98	0.97	0.11
																									12h	0.85	0.87	1.24	0.99	0.13
																									1NMPP1
																									2h	1.25	1.02	1.16	1.14	0.07
																									6h	10.74	12.46	10.24	11.15	0.67
																									12h	12.77	15.54	14.58	14.3	0.81
																									1NMPP1+rapymcin
																									2h	0.75	0.99	1.14	0.96	0.11
																									6h	6.68	9.55	8.04	8.09	0.83
																									12h	7.1	11	8.21	8.77	1.16

## Sheet: figure6
A							B
	repeat1	repeat2	average	standard error				repeat1	repeat2	average
control
0h	0.35	0.89	0.62	0.27			0h	1.14	0.95	1.05
4h	6.5	8.5	7.5	1			rapamycin
8h	8	11.4	9.7	1.7			2h	0.2	0.15	0.17
							4h	0.68	0.29	0.49
tco89							6h	0.41	0.39	0.4
0h	0.65	1.8	1.23	0.58			8h	0.81	0.55	0.67
4h	1.4	1.6	1.5	0.1
8h	2.1	2.2	2.15	0.05			1NMPP1
							2h	1.01	1.12	1.07
							4h	5.75	5.63	5.69
							6h	8.31	8.46	8.39
							8h	12.99	9.03	10.91
							1NMPP1+rapamycin
							2h	0.9	0.84	0.87
							4h	2.4	0.54	1.13
							6h	1.2	0.93	1.06
							8h	1.05	1.22	1.14

## Sheet: figure7
A								B								C						D
SPO																	repeat1	repeat2	average	standard error		control
	repeat1	repeat2	repeat3	average	standard error			control								control							repeat 1	repeat2	repeat 3	average
control									repeat1	repeat2	repeat3	average	standard error			(0-5)	0.62	0.54	0.58	0.04		1NMPP1	13	16	14	14.33
0h	0.64	0.99	0.67	0.77	0.11			1NMPP1								(6-10)	0.1	0.13	0.11	0.02		1NMPP1+rapamycin	81	91	95	89
2h	1.2	4.5	1.76	2.49	1.02			0h	1.26	0.85	0.94	1.02	0.12			(11-15)	0.04	0.09	0.06	0.03		SPO	25	19	24	22.67
4h	4.25	8.66	6.67	6.53	1.27			2h	1.42	1.04	1.19	1.22	0.11			(16-20)	0.04	0.05	0.04	0.01
6h	7.54	10.36	8.96	8.95	0.81			4h	1.99	1.56	2.01	1.85	0.15			(21-more)	0.21	0.19	0.2	0.01
8h	12.65	15.26	13.14	13.68	0.8			6h	4.67	3.74	4.15	4.19	0.27			tco89d						sch9d
10h	13.04	16.04	17.02	15.37	1.2			8h	8.89	6.54	8.14	7.86	0.69			(0-5)	0.2	0.24	0.22	0.02			repeat 1	repeat2	repeat 3	average
								10h	13.54	10.04	11.08	11.55	1.04			(6-10)	0.16	0.07	0.11	0.04		1NMPP1	65	61	57	61
																(11-15)	0.1	0.07	0.09	0.01		1NMPP1+rapamycin	81	92	84	85.67
sch9d								1NMPP1+rapamycin								(16-20)	0.06	0.14	0.1	0.04		SPO	89	87	93	89.67
0h	0.88	0.64	1.05	0.86	0.12			0h	1.26	0.85	0.94	1.02	0.12			(21-more)	0.49	0.49	0.49	0
2h	3.21	7.1	6.02	5.44	1.16			2h	1.54	1.02	1.44	1.33	0.16			sch9d
4h	10.58	12.06	11.24	11.29	0.43			4h	5.67	3.46	5.21	4.78	0.67			(0-5)	0.1	0.02	0.06	0.04
6h	12.69	16.03	15.78	14.83	1.07			6h	13.24	10.24	12.83	12.1	0.94			(6-10)	0.1	0.02	0.06	0.04
8h	15.39	19.08	17.89	17.45	1.09			8h	12.26	10.25	10.36	10.96	0.65			(11-15)	0.15	0.13	0.14	0.01
10h	15.83	16.25	16.47	16.18	0.19			10h	14.25	11.02	12.88	12.72	0.94			(16-20)	0.11	0.13	0.12	0.01
																(21-more)	0.55	0.7	0.62	0.07
								sch9d
									repeat1	repeat2	repeat3	average	standard error
								1NMPP1
								0h	1.02	1.2	1.09	1.1	0.05
								2h	2.41	2.68	2.54	2.54	0.08
								4h	8.77	9.1	8.87	8.91	0.1
								6h	10.26	13.27	12.28	11.94	0.89
								8h	12.01	18.53	15.2	15.25	1.88
								10h	11.04	17.04	11.98	13.35	1.86
								1NMPP1+rapamycin
								0h	1.02	1.2	1.09	1.1	0.05
								2h	2.65	3.89	3.28	3.27	0.36
								4h	9.03	14.26	10.01	11.1	1.61
								6h	9.25	15.54	12.45	12.41	1.82
								8h	9.54	15.47	10.14	11.72	1.88
								10h	6.58	7.99	7.31	7.29	0.41

## Sheet: figure8
A						B							C						D									E
	Nucleic Acids Res. 2011 Nov 1;39(20):8803-19. doi: 10.1093/nar/gkr557. Epub 2011 Jul 23.
strain	chromosome number	nucleosome nucleosome dyad center	nucleomsome ocupancy score				strain	repeat 1	repeat 2	average	standard error			repeat 1	repeat 2	average	standard error			repeat1	repeat2	repeat3	average	standard error					repeat1	repeat2	repeat3	average	standard error
control	10	608922	1.56402			primer pair 9	TUP1-V5	1.1	2	1.6	0.5		tpkas						TUP1-AID									SPO
	10	608792	2.6161				wild type	0.5	1.2	0.8	0.4		NT	33.2	27.7	30.5	2.8		0h	3.07	2.13	2.2	2.47	0.3				0h	1.5	1.54	1.32	1.45	0.07
	10	608648	2.31672			primer pair 8	TUP1-V5	2.7	1.5	2.1	0.6		rapamycin	33.8	25.1	29.5	4.3		1h	1.8	1.71	2.1	1.87	0.12				1h	1.67	1.58	1.72	1.66	0.04
	10	608460	1.80067				wild type	1	1.3	1.1	0.2		1NM-PP1	35.2	19.9	27.6	7.6		2h	1.58	1.42	2.81	1.94	0.44				2h	2.05	1.95	2.11	2.04	0.05
	10	607862	1.5974			primer pair 7	TUP1-V5	5	3.5	4.3	0.7		rap+1NM-PP1	2.2	2.4	2.3	0.1		4h	1.63	1.76	1.82	1.74	0.06				4h	3.88	3.77	3.55	3.73	0.1
	10	607679	1.93935				wild type	1	1.2	1.1	0.1																	6h	13.45	11.01	12.99	12.48	0.75
	10	607528	0.971963			primer pair 6	TUP1-V5	25	11.8	18.4	6.6								TUP1-AID+IAA									8h	20.44	18.61	16.66	18.57	1.09
	10	607346	0.914876				wild type	0.5	1.2	0.9	0.3		tpkas +tco89d						0h	3.07	2.13	2.2	2.47	0.3
	10	607000	2.31886			primer pair 5	TUP1-V5	42.3	37.6	39.9	2.4		NT	23	27.2	25.1	2.1		1h	1.9	1.81	2.35	2.02	0.17				1NMPP1+rapamycin
	10	606864	2.59971				wild type	0.7	1.4	1	0.4		rapamycin	2.7	1.2	2	0.8		2h	1.69	2.25	2.46	2.13	0.23				0h	1.5	1.64	1.5	1.55	0.05
	10	606777	0.948246			primer pair 4	TUP1-V5	5.3	5	5.1	0.1		1NM-PP1	2.4	2.2	2.3	0.1		4h	1.86	1.79	1.99	1.88	0.06				1h	1.8	1.58	1.66	1.68	0.06
	10	606655	2.12719				wild type	0.8	1.3	1	0.3		rap+1NM-PP1	2	2.4	2.2	0.2											2h	3.16	3.02	2.91	3.03	0.07
	10	606505	1.53755			primer pair 3	TUP1-V5	2.6	3.7	3.1	0.6								TUP1-AID +osTIR1									4h	6.18	6.2	6.44	6.27	0.08
	10	606306	2.50575				wild type	1.1	1.4	1.3	0.1								0h	2.51	3.81	1.84	2.72	0.58				6h	11.87	11.66	13.86	12.46	0.7
	10	606151	1.44728			primer pair 2	TUP1-V5	2	3.1	2.6	0.6								1h	2	2.01	2.11	2.04	0.04				8h	13.5	15.9	14.02	14.47	0.73
	10	605595	2.42817				wild type	0.6	1.3	0.9	0.4								2h	1.87	1.96	2	1.94	0.04
	10	605452	1.02388			primer pair 1	TUP1-V5	1.8	2.5	2.1	0.3								4h	1.85	1.75	2.15	1.92	0.12				TUP1-AID +osTIR1
	10	605268	1.60596				wild type	0.9	1.4	1.1	0.3																	0h	2.32	1.57	2.32	2.07	0.25
	10	604794	1.37579																TUP1-AID+osTIR1+IAA									1h	1.67	2.16	2.89	2.24	0.35
	10	604651	1.37257																0h	2.51	3.81	1.84	2.72	0.58				2h	2.19	1.57	1.39	1.72	0.24
	10	604217	4.12351																1h	3.75	4.25	3.75	3.92	0.17				4h	1.89	2.97	3.67	2.84	0.52
	10	604044	2.02171																2h	5.42	5.45	5.31	5.39	0.04				6h	3.02	2.88	2.88	2.93	0.05
	10	603890	2.59725																4h	9.2	9.49	9.73	9.47	0.15				8h	2.29	2.31	2.57	2.39	0.09
	10	603727	2.32127
	10	603555	1.79649																									TUP1-AID+osTIR1+IAA
	10	603326	2.53575																									0h	2.39	1.67	2.22	2.09	0.22
																												1h	4.77	4.61	4.24	4.54	0.16
tup1d	10	608882	1.29627																									2h	12.75	9.18	9.23	10.39	1.18
	10	608775	3.06311																									4h	14.47	13.44	12.61	13.51	0.54
	10	608656	2.2783																									6h	14.96	12.87	12.07	13.3	0.86
	10	608456	2.51345																									8h	18.02	16.22	17.97	17.4	0.59
	10	607271	2.17712
	10	605598	2.20533
	10	605489	1.53762
	10	605254	2.22763
	10	604794	1.3742
	10	604647	1.66773
	10	604217	5.12074
	10	604050	3.36138
	10	603877	3.74733
	10	603702	2.96823
	10	603530	1.45811
	10	603347	3.40582
	10	603248	1.28544

## Sheet: suppl. figure 1
A					B									C								D
					control
NT	repeat1	repeat2	average			repeat1	repeat2	repeat3	average	standard error					repeat1	repeat2	repeat3	average	standard error				repeat1	repeat2	repeat3	average	standard error
0h	0.25	0.21	0.23		0h	1.4	1.29	2.01	1.57	0.22				YPD								YPA
2h	0.37	0.51	0.44		1h	5.65	3.02	6.11	4.93	0.96				0h	0.44	0.47	0.48	0.463333	0.0120185			0h	2.34	2.21	2.31	2.29	0.04
4h	0.57	0.83	0.7		2h	11.1	11.55	8.09	10.25	1.09				1h	0.53	0.59	0.54	0.553333	0.0185592			1h	2.87	2.04	2.21	2.37	0.25
6h	1.34	1.66	1.5		4h	10.03	13.98	10.03	11.35	1.32				2h	0.43	0.44	0.56	0.476667	0.0417665			2h	3.08	2.77	2.89	2.91	0.09
8h	2.51	2.89	2.7		6h	13.7	11.11	10.42	11.74	1				4h	0.47	0.53	0.45	0.483333	0.024037			4h	3.75	4.36	3.89	4	0.18
10h	2.88	3.12	3		8h	15.29	21.96	9.8	15.68	3.52
12h	4.21	3.79	4											YPD+rapamycin								YPA+rapamycin
					tpk1-as									0h	0.44	0.47	0.48	0.463333	0.0120185			0h	2.34	2.21	2.31	2.29	0.04
					0h	1.32	2.18	1.32	1.6	0.29				1h	0.48	0.49	0.51	0.493333	0.00881917			1h	2.53	2.74	2.61	2.63	0.06
rapamycin					1h	3	5.99	2.93	3.97	1.01				2h	0.49	0.46	0.47	0.473333	0.00881917			2h	4.1	4.38	4.35	4.28	0.09
0h	0.22	0.18	0.2		2h	7.48	8.18	10.09	8.59	0.78				4h	0.53	0.46	0.44	0.476667	0.0272845			4h	10.89	11.25	14.61	12.25	1.18
2h	0.31	0.29	0.3		4h	14.47	9.85	14.2	12.84	1.5
4h	0.41	0.34	0.38		6h	17.99	10.38	17.22	15.2	2.42				YPD+1NM-PP1								YPA+1NM-PP1
6h	0.42	0.47	0.45		8h	23.02	9.48	21.91	18.14	4.34				0h	0.44	0.47	0.48	0.463333	0.0120185			0h	2.34	2.21	2.31	2.29	0.04
8h	0.54	0.57	0.56											1h	0.52	0.64	0.58	0.58	0.034641			1h	3.05	3.88	3.45	3.46	0.24
10h	0.84	0.97	0.91											2h	1.01	1.07	1.17	1.08333	0.0466667			2h	2.24	5.54	3.24	3.67	0.98
12h	1.35	1.65	1.5											4h	4.06	2.67	2.99	3.24	0.420278			4h	4.01	8.99	6.74	6.58	1.44
1NM-PP1														YPA+1NM-PP1+rapamycin
0h	0.2	0.2	0.2											0h	0.44	0.47	0.48	0.463333	0.0120185
2h	0.27	0.25	0.26											1h	1.31	0.91	0.78	1	0.159478
4h	0.31	0.25	0.28											2h	2.36	4.52	3.02	3.3	0.639062
6h	0.33	0.27	0.3											4h	7.09	10.69	8.99	8.92333	1.03976
8h	0.31	0.29	0.3
10h	0.28	0.32	0.3											SPO
12h	0.27	0.37	0.32											0h	0.44	0.47	0.48	0.463333	0.0120185
														1h	2.33	2.66	2.36	2.45	0.105357
1NM-PP1+rapamycin														2h	4.94	8.59	5.44	6.32333	1.14249
0h	0.17	0.2	0.19											4h	8.15	10.55	9.67	9.45667	0.700983
2h	0.24	0.32	0.28
4h	0.24	0.32	0.28
6h	0.29	0.31	0.3
8h	0.21	0.31	0.26
10h	0.27	0.24	0.26
12h	0.31	0.28	0.3

## Sheet: suppl. figure 2
B
IME1
	repeat1	repeat2	repeat 3	average	standard error
control	14	18.2	20.3	17.5	1.85
ime1d	0.16	0.19	0.11	0.15	0.02
ACT1
	repeat1	repeat2	repeat 3	average	standard error
control	22	25.3	27.1	24.8	1.49
ime1d	17.6	25.1	26.3	23	2.72

[truncated: 2 more sheets: suppl. figure 3, suppl. table 1]
